# Supplementary material for: Smoking Cessation Advisors’ Perspectives on Pregnant Women’s Attitudes on the Risks and Consequences of Smoking While Pregnant
Source: Healthcare (Basel). 2025 Nov 22;13(23):3018. doi: 10.3390/healthcare13233018 (PMC12692561; doi:10.3390/healthcare13233018)
Supplement: Supplementary file 1 [file healthcare-13-03018-s001.zip]

Archive with 2 entries (2 files):
- File S1 Focus Group Topic Guide ¿C Smoking Cessation Advisors.pdf
- File S2 healthcare-3905559-supplementary-COREQ (COnsolidated criteria for REporting Qualitative research) Checklist.pdf
